# Supplementary material for: Thermal Remediation of Soil Contaminated with Polycyclic Aromatic Hydrocarbons: Pollutant Removal Process and Influence on Soil Functionality
Source: Toxics. 2022 Aug 16;10(8):474. doi: 10.3390/toxics10080474 (PMC9416386; doi:10.3390/toxics10080474)
Supplement: Supplementary file 1 [file toxics-10-00474-s001.zip]

Archive with 1 entries (1 files):
- toxics-1858116-supplementary.pdf
